# Supplementary material for: Effects of Fluoride and Calcium Phosphate-Based Varnishes in Children at High Risk of Tooth Decay: A Randomized Clinical Trial
Source: Int J Environ Res Public Health. 2021 Sep 24;18(19):10049. doi: 10.3390/ijerph181910049 (PMC8508447; doi:10.3390/ijerph181910049)
Supplement: Supplementary file 1 [file ijerph-18-10049-s001.zip]

Archive with 1 entries (1 files):
- ijerph-1333652-supplementary.pdf
